# Supplementary material for: Low-level voluntary input enhances corticospinal excitability during ankle dorsiflexion neuromuscular electrical stimulation in healthy young adults
Source: PLoS One. 2023 Mar 8;18(3):e0282671. doi: 10.1371/journal.pone.0282671 (PMC10045604; doi:10.1371/journal.pone.0282671)
Supplement: S1 Dataset — (XLSX) [file pone.0282671.s001.xlsx]

## Sheet: MEP, Mmax
ID	Intervention	Time	TA Background EMG (V)	Sol Background EMG (V)	TA MEPMmax	Sol MEP(V)	Mmax(V)
1	1	0	0.00150647	0.00174173	0.0250381	0.0249	3.3798
2	1	0	0.00173843	0.00174407	0.166557	0.1756	1.7198
3	1	0	0.00271125	0.00242965	0.0177656	0.0675	3.7326
4	1	0	0.00211539	0.00194063	0.0408053	0.048	4.067
5	1	0	0.00217362	0.00292568	0.127505	0.0469	4.3806
6	1	0	0.00205084	0.00173581	0.0457441	0.0618	3.384
7	1	0	0.00144071	0.00172371	0.0331344	0.0784	3.7158
8	1	0	0.00202385	0.00301888	0.0413684	0.0202	2.7514
9	1	0	0.00606642	0.00416096	0.168742	0.0625	2.8674
10	1	0	0.00181045	0.00312272	0.0422335	0.0415	4.0806
1	1	1	0.00159254	0.00162521	0.0686638	0.041	3.5158
2	1	1	0.00157263	0.00165322	0.332819	0.1111	1.6835
3	1	1	0.0028303	0.00223705	0.0198323	0.04735	3.9415
4	1	1	0.00214233	0.00192925	0.0302113	0.06005	4.3023
5	1	1	0.00200032	0.00257356	0.0630648	0.0291	4.3281
6	1	1	0.00214817	0.00191466	0.0507812	0.0762	2.9987
7	1	1	0.00151649	0.00172454	0.0985486	0.0803	4.3506
8	1	1	0.00171722	0.00254461	0.0951062	0.0288	2.9681
9	1	1	0.006095	0.00416858	0.193011	0.07245	3.4878
10	1	1	0.00190875	0.00255164	0.0478968	0.05085	4.31
1	1	2	0.00158624	0.00184196	0.0998651	0.0551	3.4386
2	1	2	0.00157456	0.00164089	0.389345	0.1143	1.6508
3	1	2	0.00260787	0.00248539	0.0192516	0.05195	3.9916
4	1	2	0.0021179	0.00195619	0.029026	0.05945	4.2175
5	1	2	0.00201301	0.00255646	0.0292161	0.02375	4.3887
6	1	2	0.00211975	0.00155981	0.0444133	0.1041	2.5705
7	1	2	0.00147602	0.00179861	0.0991543	0.0946842	3.9905
8	1	2	0.00159268	0.00245957	0.105665	0.03115	3.0834
9	1	2	0.00620639	0.00396069	0.190956	0.0742	3.7386
10	1	2	0.00171378	0.00273305	0.0445527	0.0499	4.362
1	1	3	0.00164859	0.00204666	0.10334	0.05895	3.1818
2	1	3	0.00161106	0.0017497	0.460464	0.115684	1.7164
3	1	3	0.00272971	0.00238859	0.017735	0.04915	3.9534
4	1	3	0.00208875	0.00173794	0.0316121	0.05485	4.1262
5	1	3	0.00181396	0.00218546	0.0403003	0.0437	4.3519
6	1	3	0.0021803	0.00162148	0.0717892	0.0874	2.3603
7	1	3	0.0014265	0.00172793	0.179927	0.10855	3.4681
8	1	3	0.00176116	0.00258453	0.161008	0.04735	3.1289
9	1	3	0.00640964	0.00414353	0.188941	0.07535	3.5366
10	1	3	0.00172503	0.00248935	0.0612925	0.0736842	4.2252
1	1	4	0.00163166	0.00190485	0.130545	0.06985	2.9642
2	1	4	0.00160018	0.00170684	0.370582	0.1099	1.7014
3	1	4	0.00252525	0.0024411	0.0190801	0.05005	3.8425
4	1	4	0.0022766	0.00192103	0.0381702	0.08915	3.9979
5	1	4	0.00203192	0.00281493	0.0640205	0.0324	4.3018
6	1	4	0.00235929	0.00207278	0.0991428	0.0940526	2.2002
7	1	4	0.00141038	0.00168968	0.130836	0.0759	3.145
8	1	4	0.00182579	0.00262684	0.200363	0.0609	3.122
9	1	4	0.00636712	0.00428545	0.161645	0.0665263	3.2262
10	1	4	0.00190605	0.00251282	0.0567034	0.0623	4.1314
1	1	5	0.00166693	0.00181276	0.0948245	0.0552	2.883
2	1	5	0.00164132	0.00164647	0.244892	0.1037	1.872
3	1	5	0.00276405	0.00280801	0.0185126	0.0554	3.3756
4	1	5	0.00247357	0.00221894	0.0660064	0.0817778	3.0486
5	1	5	0.00210724	0.00312874	0.105827	0.0593333	4.0718
6	1	5	0.00231302	0.00212191	0.104506	0.0894	1.6752
7	1	5	0.00165743	0.00176444	0.124961	0.0784	2.5036
8	1	5	0.00184536	0.00299377	0.150611	0.0482	3.0864
9	1	5	0.00701296	0.00441444	0.207915	0.0787	2.213
10	1	5	0.00211398	0.00289423	0.0504185	0.053	3.9544
1	1	6	0.00161758	0.00185206	0.0273035	0.0294	3.1604
2	1	6	0.0016918	0.00166812	0.118314	0.0783	1.5904
3	1	6	0.00249801	0.00300039	0.0135117	0.0706667	3.1694
4	1	6	0.00163176	0.00136245	0.0452048	0.0519	3.6788
5	1	6	0.00204581	0.00246599	0.0901498	0.0483	4.223
6	1	6	0.00233402	0.00192752	0.0355945	0.0667	2.7898
7	1	6	0.00162594	0.00170107	0.0217885	0.0676	3.1556
8	1	6	0.00141571	0.00204952	0.0218615	0.0195	2.9264
9	1	6	0.00456647	0.00383924	0.149628	0.0647	2.4928
10	1	6	0.00150778	0.00147259	0.0256386	0.0359	3.5768
1	1	7	0.00161711	0.00188283	0.0242087	0.0387	3.1226
2	1	7	0.00164451	0.00140985	0.141958	0.0733	1.519
3	1	7	0.0026455	0.00250422	0.0146068	0.0978	3.2756
4	1	7	0.00213057	0.00180072	0.0349411	0.0502	3.988
5	1	7	0.00250105	0.00306635	0.13955	0.0555556	4.324
6	1	7	0.00240816	0.00207942	0.0314481	0.0564	2.23
7	1	7	0.00143936	0.00165788	0.0254356	0.0748	3.1788
8	1	7	0.00155575	0.00206115	0.0343652	0.0153	2.8292
9	1	7	0.00682967	0.00432362	0.188597	0.0761	2.394
10	1	7	0.00159537	0.00191443	0.0302305	0.038	3.5294
1	1	8	0.00178703	0.00216924	0.0153674	0.0369	3.246
2	1	8	0.00173761	0.00163411	0.102802	0.108	1.5234
3	1	8	0.00258281	0.00264556	0.0134234	0.0996	3.3482
4	1	8	0.00182441	0.00143475	0.0399012	0.0509	4.0724
5	1	8	0.00236065	0.0026377	0.139469	0.0465	4.244
6	1	8	0.00244993	0.00165713	0.0362967	0.058	2.9722
7	1	8	0.00143029	0.00138482	0.0247174	0.0706	3.222
8	1	8	0.00157394	0.00204783	0.0240417	0.0218	2.7908
9	1	8	0.00451075	0.0040582	0.173539	0.068	2.4508
10	1	8	0.00173775	0.0025783	0.0318312	0.04175	3.5438
1	2	0	0.00258231	0.00206014	0.0459947	0.0327	3.3736
2	2	0	0.00187452	0.0024155	0.0958273	0.0691	2.8964
3	2	0	0.00239341	0.00225873	0.0147189	0.0629	3.6768
4	2	0	0.00219234	0.00499396	0.0409074	0.0487778	3.9268
5	2	0	0.00192584	0.00128322	0.0805617	0.0293	4.6768
6	2	0	0.00249811	0.00190443	0.100068	0.0481	2.4582
7	2	0	0.00225472	0.00153131	0.0152681	0.0754	4.392
8	2	0	0.0023042	0.00269708	0.0128339	0.02	6.135
9	2	0	0.00233983	0.00164396	0.150321	0.0487	3.8754
10	2	0	0.00287766	0.00340167	0.0451038	0.0613	9.166
1	2	1	0.00233734	0.00243143	0.0842559	0.0497	2.995
2	2	1	0.00193254	0.00242308	0.172328	0.08475	2.5102
3	2	1	0.0020161	0.00211549	0.0419194	0.0702778	3.493
4	2	1	0.00242873	0.00370026	0.0606667	0.06495	4.1545
5	2	1	0.00207305	0.00149733	0.120965	0.043	4.6401
6	2	1	0.00223647	0.00243036	0.144727	0.0767368	2.0048
7	2	1	0.0021222	0.00181084	0.0712437	0.094	3.7638
8	2	1	0.00207747	0.00170798	0.0599515	0.0338	6.1811
9	2	1	0.0024574	0.00169664	0.228911	0.0681	4.2975
10	2	1	0.00235695	0.00317406	0.0971234	0.0988	9.4226
1	2	2	0.00274334	0.00260616	0.0644134	0.04855	3.2763
2	2	2	0.00193017	0.00236106	0.257334	0.0956	2.3337
3	2	2	0.00192617	0.00192617	0.044911	0.07185	3.644
4	2	2	0.00218614	0.00347472	0.0626993	0.0735	3.9184
5	2	2	0.00187817	0.00129071	0.12949	0.04135	4.633
6	2	2	0.00356945	0.00225769	0.149685	0.0821	1.8774
7	2	2	0.00219924	0.00168467	0.064557	0.0682	4.0131
8	2	2	0.00237506	0.00223679	0.0755513	0.04515	6.0925
9	2	2	0.00257979	0.00194772	0.233467	0.06895	4.0554
10	2	2	0.00242173	0.00392276	0.0962044	0.0981	9.6105
1	2	3	0.00256068	0.00233578	0.0948111	0.06145	3.1677
2	2	3	0.00191686	0.00232322	0.239726	0.0982	2.4628
3	2	3	0.00183523	0.00183523	0.0486291	0.0528	3.5335
4	2	3	0.00217661	0.00366256	0.067643	0.06385	3.7937
5	2	3	0.00185156	0.00134064	0.121899	0.04075	4.5338
6	2	3	0.00387411	0.00251412	0.145791	0.0855263	2.0038
7	2	3	0.00210752	0.00176825	0.0906173	0.08775	3.9469
8	2	3	0.00237245	0.00182388	0.0753484	0.04525	6.0525
9	2	3	0.00250213	0.00172462	0.240848	0.0758	3.932
10	2	3	0.0024028	0.00301026	0.11574	0.1294	9.6867
1	2	4	0.00302594	0.00259023	0.102888	0.0661579	2.9796
2	2	4	0.00188209	0.0023454	0.271896	0.10205	2.4501
3	2	4	0.00186071	0.00186071	0.0636773	0.0522	3.353
4	2	4	0.002183	0.00365656	0.0967827	0.0811	3.821
5	2	4	0.00182064	0.00135038	0.164673	0.05165	4.4215
6	2	4	0.00401136	0.00224474	0.157264	0.0916	2.1235
7	2	4	0.00197296	0.00173302	0.0847699	0.092	3.634
8	2	4	0.00237079	0.00214941	0.0904301	0.05255	5.9559
9	2	4	0.00258264	0.00176348	0.212068	0.0647	3.8406
10	2	4	0.00290412	0.0035118	0.140677	0.14035	9.6878
1	2	5	0.00304352	0.00266523	0.0737316	0.0467	2.9576
2	2	5	0.00204473	0.00252401	0.221133	0.0785714	2.4406
3	2	5	0.00205875	0.00224028	0.0398078	0.0532	3.1778
4	2	5	0.00244383	0.00370297	0.0698537	0.0768	3.8616
5	2	5	0.00179922	0.001258	0.137097	0.0455	4.291
6	2	5	0.00258106	0.00226622	0.145954	0.0683	2.0898
7	2	5	0.00209741	0.001747	0.047159	0.0819	3.113
8	2	5	0.0023413	0.0023416	0.0685666	0.0347	5.9622
9	2	5	0.00278177	0.00217425	0.225989	0.0612	3.163
10	2	5	0.0027978	0.00294392	0.114425	0.1038	9.3638
1	2	6	0.0025045	0.00210093	0.0458116	0.0326	3.282
2	2	6	0.00192093	0.00227741	0.135796	0.0763	2.6166
3	2	6	0.00206902	0.00239134	0.0120982	0.0476	3.1978
4	2	6	0.00221803	0.00334935	0.0326262	0.0399	4.1768
5	2	6	0.00207025	0.00179955	0.118784	0.0435	4.5292
6	2	6	0.00193026	0.00166695	0.0879525	0.0596	2.8774
7	2	6	0.00194287	0.00157516	0.0122412	0.0828	3.7132
8	2	6	0.00208883	0.00174974	0.0178174	0.0209	6.05
9	2	6	0.00268212	0.00196713	0.119747	0.0473	3.3602
10	2	6	0.00182525	0.00187435	0.0415287	0.0798	9.571
1	2	7	0.00216752	0.00204829	0.0399009	0.0338	3.1236
2	2	7	0.00231132	0.00250381	0.135676	0.0664	2.5472
3	2	7	0.00201872	0.00194252	0.0124566	0.0589	3.214
4	2	7	0.0023813	0.0033606	0.0311469	0.0521	4.2096
5	2	7	0.0020887	0.00153143	0.160244	0.0448	4.6454
6	2	7	0.00302509	0.00193176	0.110376	0.0458	2.969
7	2	7	0.00234056	0.0018536	0.0176888	0.1203	3.6732
8	2	7	0.001936	0.00164951	0.00995559	0.0173	6.1598
9	2	7	0.00302922	0.00210451	0.132409	0.0654	2.6656
10	2	7	0.00179271	0.00231497	0.0286356	0.1071	9.0338
1	2	8	0.00219078	0.00210269	0.0177497	0.0326	3.2438
2	2	8	0.00203363	0.00255818	0.111172	0.0694	2.7778
3	2	8	0.00215131	0.00192768	0.0127849	0.0674	3.3136
4	2	8	0.00242456	0.00312525	0.0205955	0.0493	4.0572
5	2	8	0.00273987	0.00168221	0.153384	0.0518889	4.5986
6	2	8	0.00206329	0.00195276	0.110193	0.06	2.8524
7	2	8	0.00238417	0.00178998	0.012137	0.1021	3.7978
8	2	8	0.00196122	0.00160962	0.0109016	0.0191	6.262
9	2	8	0.00313451	0.00269797	0.0875562	0.046	3.0424
10	2	8	0.00229732	0.00308144	0.0253896	0.1089	8.7412
1	3	0	0.00279943	0.00212686	0.0153469	0.0227778	5.4062
2	3	0	0.00178689	0.001805	0.134788	0.0971	2.2192
3	3	0	0.00321949	0.00703635	0.0138345	0.0716	3.8288
4	3	0	0.00239611	0.00234396	0.0402862	0.066	4.9336
5	3	0	0.00197374	0.00242206	0.109974	0.0291	5.0892
6	3	0	0.00153238	0.00174757	0.0964882	0.0512	2.9814
7	3	0	0.00164821	0.00152747	0.0159675	0.0701	3.6918
8	3	0	0.00154195	0.00205059	0.0254518	0.0197	3.6932
9	3	0	0.00198988	0.0023088	0.389197	0.0502	2.4104
10	3	0	0.00324757	0.00432008	0.0372594	0.0663333	3.831
1	3	1	0.00275289	0.00182289	0.0607384	0.0358947	5.1992
2	3	1	0.00180573	0.00197612	0.334361	0.1192	2.3284
3	3	1	0.00297475	0.00735843	0.0375748	0.0715	3.9495
4	3	1	0.00261835	0.00241457	0.113665	0.08505	4.8214
5	3	1	0.00201767	0.00251597	0.0821749	0.029	6.7919
6	3	1	0.00157212	0.00205384	0.146944	0.06905	3.0989
7	3	1	0.00165219	0.00141239	0.130944	0.0807	3.7108
8	3	1	0.00144252	0.00175945	0.0518155	0.03015	3.4502
9	3	1	0.00226016	0.00263897	0.463963	0.0592	2.3818
10	3	1	0.00334181	0.00380287	0.104749	0.0861579	4.0163
1	3	2	0.00282401	0.00192129	0.101947	0.0449474	5.0494
2	3	2	0.00183353	0.00198964	0.341935	0.11615	2.4639
3	3	2	0.00289477	0.00777216	0.0394155	0.0764	4.05
4	3	2	0.00223011	0.00192519	0.0986944	0.0902	4.7575
5	3	2	0.00201874	0.00243568	0.168198	0.04705	6.7547
6	3	2	0.00150149	0.00226177	0.147504	0.0738	3.0597
7	3	2	0.00163204	0.00142358	0.172368	0.07685	3.6793
8	3	2	0.00146385	0.00171722	0.0504801	0.02995	3.3856
9	3	2	0.00217105	0.00243002	0.576482	0.08045	2.3236
10	3	2	0.00319431	0.00341581	0.161539	0.1315	4.2317
1	3	3	0.00277047	0.00173988	0.102578	0.05175	4.955
2	3	3	0.00180408	0.00179835	0.325105	0.124	2.5464
3	3	3	0.00271679	0.00713227	0.0461583	0.0695	4.111
4	3	3	0.00238884	0.00249406	0.106667	0.0834211	4.7398
5	3	3	0.00240944	0.00241169	0.20882	0.0516	6.7707
6	3	3	0.00152642	0.00188161	0.177589	0.0688	2.9621
7	3	3	0.00168341	0.00144509	0.190428	0.08285	3.6764
8	3	3	0.00151654	0.00189315	0.0502577	0.0294	3.3634
9	3	3	0.00332865	0.00351542	0.534927	0.0805556	2.3131
10	3	3	0.00326231	0.00357493	0.219448	0.15715	4.409
1	3	4	0.00264367	0.00176746	0.127073	0.0537	4.8855
2	3	4	0.00187136	0.00192613	0.292138	0.1153	2.5846
3	3	4	0.0027529	0.00720803	0.0515219	0.0779	4.1808
4	3	4	0.00253937	0.00226517	0.126106	0.0881	4.7023
5	3	4	0.00200379	0.00247646	0.205191	0.0584	6.818
6	3	4	0.00149163	0.00227873	0.191157	0.08045	2.9094
7	3	4	0.00169714	0.00143342	0.18165	0.0724	3.6395
8	3	4	0.001449	0.00172316	0.0405453	0.02635	3.3519
9	3	4	0.00282498	0.00297197	0.41572	0.0667895	2.2997
10	3	4	0.00300642	0.00290649	0.249571	0.17325	4.4725
1	3	5	0.00292345	0.0019254	0.0948673	0.0385	5.2208
2	3	5	0.00165813	0.00173197	0.255076	0.0951	2.5276
3	3	5	0.00272932	0.00645605	0.0182412	0.064	4.1706
4	3	5	0.00234048	0.00192356	0.112683	0.0722	4.8256
5	3	5	0.00187631	0.0021879	0.122986	0.0459	6.8308
6	3	5	0.00143095	0.00218685	0.117256	0.0689	3.1334
7	3	5	0.0016759	0.00143256	0.0537514	0.0764	3.5966
8	3	5	0.00152574	0.00177503	0.0480261	0.0213	3.407
9	3	5	0.00201051	0.00233913	0.357292	0.0416	2.1668
10	3	5	0.00301828	0.00290537	0.164885	0.1775	4.4416
1	3	6	0.00299729	0.00201466	0.0225456	0.0194	5.4572
2	3	6	0.00169148	0.00165638	0.118686	0.0658	2.5104
3	3	6	0.00297528	0.00673791	0.00984299	0.0753	3.8
4	3	6	0.00276668	0.00227113	0.0500939	0.0636	5.0632
5	3	6	0.00232875	0.00219081	0.120974	0.0346	6.7824
6	3	6	0.00154912	0.00263042	0.0630337	0.0636667	3.2956
7	3	6	0.00164356	0.00160484	0.0131827	0.0606	3.9922
8	3	6	0.00142685	0.00180546	0.00947467	0.0147	3.7032
9	3	6	0.00203657	0.00288417	0.352863	0.0459	2.1016
10	3	6	0.0020617	0.00203456	0.0302017	0.0905	4.1116
1	3	7	0.00276768	0.00211257	0.0212008	0.0311	5.504
2	3	7	0.00189143	0.00157136	0.191355	0.1135	2.45
3	3	7	0.00278878	0.00756702	0.00969824	0.073	3.953
4	3	7	0.00206388	0.00203033	0.0294813	0.0711	5.0786
5	3	7	0.00196335	0.00243955	0.150472	0.0788889	6.8456
6	3	7	0.00162001	0.00243948	0.0518991	0.067	3.493
7	3	7	0.00160904	0.00169973	0.0143836	0.0658889	3.981
8	3	7	0.00140124	0.00171334	0.0234029	0.0191	3.753
9	3	7	0.00198936	0.00237189	0.287014	0.042	2.108
10	3	7	0.00226118	0.0019601	0.0237608	0.0757	4.043
1	3	8	0.0031062	0.00198294	0.0486801	0.0303	5.4622
2	3	8	0.00177634	0.00166928	0.133358	0.0685	2.6092
3	3	8	0.0024655	0.00617227	0.0111298	0.0742	4.0498
4	3	8	0.00188882	0.0019271	0.0198957	0.0685	4.9838
5	3	8	0.00196895	0.00202135	0.0641119	0.0576	6.844
6	3	8	0.00198922	0.00193747	0.059469	0.0658	3.5038
7	3	8	0.00159092	0.00167306	0.011649	0.0501	3.8884
8	3	8	0.00140664	0.00182143	0.0195289	0.0199	3.747
9	3	8	0.00196639	0.00230534	0.222713	0.0377	1.9682
10	3	8	0.00250855	0.00180096	0.0368191	0.0875	3.9278

## Sheet: FMT
ID	Intervention	Time	Absolute error	Reaction time(s)
1	1	0	0.943	0.482
2	1	0	2.378	0.407
3	1	0	1.714	0.488
4	1	0	1.211	0.459
5	1	0	1.277	0.425
6	1	0	2.036	0.655
7	1	0	1.767	0.511
8	1	0	2.686	0.445
9	1	0	1.64	0.434
10	1	0	0.604	0.382
1	1	1	1.41	0.482
2	1	1	2.228	0.425
3	1	1	1.614	0.527
4	1	1	1.128	0.455
5	1	1	1.314	0.427
6	1	1	0.877	0.695
7	1	1	1.338	0.461
8	1	1	1.571	0.419
9	1	1	1.444	0.423
10	1	1	1.625	0.402
1	1	2	0.894	0.514
2	1	2	3.056	0.409
3	1	2	1.556	0.466
4	1	2	1.571	0.436
5	1	2	2.055	0.402
6	1	2	1.943	0.703
7	1	2	1.259	0.504
8	1	2	1.115	0.421
9	1	2	0.822	0.397
10	1	2	2.286	0.375
1	1	3	0.794	0.504
2	1	3	1.883	0.439
3	1	3	1.534	0.463
4	1	3	2.075	0.435
5	1	3	2.164	0.397
6	1	3	1.057	0.692
7	1	3	0.927	0.517
8	1	3	2.037	0.436
9	1	3	1.059	0.42
10	1	3	2.816	0.387
1	1	4	1.352	0.488
2	1	4	4.656	0.409
3	1	4	1.692	0.489
4	1	4	1.629	0.449
5	1	4	0.643	0.42
6	1	4	1.555	0.555
7	1	4	1.603	0.488
8	1	4	1.783	0.434
9	1	4	1.187	0.424
10	1	4	1.957	0.413
1	2	0	1.584	0.475
2	2	0	3.052	0.452
3	2	0	1.605	0.431
4	2	0	2.254	0.433
5	2	0	1.785	0.432
6	2	0	1.845	0.679
7	2	0	2.094	0.458
8	2	0	1.959	0.422
9	2	0	0.987	0.408
10	2	0	1.391	0.362
1	2	1
2	2	1	4.418	0.445
3	2	1	1.294	0.465
4	2	1	1.479	0.531
5	2	1	1.288	0.436
6	2	1	1.576	0.594
7	2	1	1.978	0.43
8	2	1	0.658	0.4
9	2	1	2.348	0.382
10	2	1	0.801	0.391
1	2	2	1.193	0.491
2	2	2	2.72	0.413
3	2	2	1.645	0.454
4	2	2	2.372	0.46
5	2	2	1.798	0.436
6	2	2	2.327	0.627
7	2	2	1.241	0.471
8	2	2	1.204	0.406
9	2	2	1.716	0.398
10	2	2	1.069	0.404
1	2	3	0.829	0.498
2	2	3	2.644	0.421
3	2	3	1.491	0.478
4	2	3	1.505	0.456
5	2	3	1.089	0.425
6	2	3	1.33	0.669
7	2	3	1.242	0.494
8	2	3	1.459	0.421
9	2	3	2.079	0.379
10	2	3	0.039	0.394
1	2	4	1.719	0.488
2	2	4	3.457	0.409
3	2	4	1.488	0.486
4	2	4	2.538	0.49
5	2	4	1.017	0.426
6	2	4	1.226	0.642
7	2	4	1.257	0.486
8	2	4	1.475	0.44
9	2	4	1.033	0.394
10	2	4	1.886	0.374
1	3	0	0.981
2	3	0	1.175	0.429
3	3	0	1.309	0.499
4	3	0	1.685	0.427
5	3	0	2.665	0.422
6	3	0	3.746	0.421
7	3	0	1.724	0.447
8	3	0	2.659	0.353
9	3	0	3.883	0.399
10	3	0	1.3	0.368
1	3	1
2	3	1	1.69	0.44
3	3	1	1.512	0.464
4	3	1	1.84	0.501
5	3	1	1.599	0.417
6	3	1	2.804	0.43
7	3	1	0.915	0.472
8	3	1	1.456	0.39
9	3	1	2.774	0.417
10	3	1	1.556	0.384
1	3	2	0.958
2	3	2	3.364	0.425
3	3	2	1.117	0.504
4	3	2	1.425	0.472
5	3	2	1.58	0.457
6	3	2	2.317	0.716
7	3	2	0.666	0.463
8	3	2	2.783	0.393
9	3	2	1.7	0.409
10	3	2	1.145	0.389
1	3	3	1.381
2	3	3	3.112	0.428
3	3	3	1.645	0.502
4	3	3	1.576	0.449
5	3	3	1.529	0.421
6	3	3	1.373	0.731
7	3	3	1.494	0.47
8	3	3	1.918	0.402
9	3	3	1.526	0.41
10	3	3	3.309	0.433
1	3	4	1.164
2	3	4	2.834	0.419
3	3	4	1.808	0.383
4	3	4	1.59	0.415
5	3	4	2.209	0.414
6	3	4	1.883	0.78
7	3	4	1.789	0.465
8	3	4	1.36	0.372
9	3	4	1.749	0.397
10	3	4	0.627	0.396
